# Supplementary material for: Forming Consensus To Advance Urobiome Research
Source: mSystems. 2021 Jul 20;6(4):e01371-20. doi: 10.1128/mSystems.01371-20 (PMC8409733; doi:10.1128/mSystems.01371-20)
Supplement: TABLE S1 [file msystems.01371-20-st001.xlsx]

## Sheet: Urobiome_Template
sample_name	host_age	host_sex	host_gender_identitiy	ethnicity	race	host_body_mass_index	menstrual_status	suppl_hormone	lmp	contraception	recent_abx	recent_surgery	gu_surgery	gu_implant	diabetes	comorbidities	immunosuppressant_med	gu_abnormal	gu_recurrent_infection	gu_instrumentation	birth_details	urine_ph	urine_spec_grav	urine_leuk	urine_blood	urine_collect_method	month_collected	geo_loc_name	lat_lon	host_diet	sexual_activity	collection_date	samp_freeze_interval	samp_store_dur	samp_store_temp	samp_preservative	dna_extraction	samp_dna_conc	samp_vol_we_dna_ext	seq_method	samp_protocol	description

## Sheet: Definitions
Data element	Recommended structured name	Definition and recommeded terminology	Urobiome recommendation
host age	host_age	Age of host at the time of sampling; relevant scale depends on species and study.	required
host sex	host_sex	Biological sex of the host.	required
host gender	host_gender_identity	Gender of the host if relevant for the study.	desired if relevant for the study
ethnicity	ethnicity	Ethnicity of the host, suggested list from the SNOMEDCT on the CDC website. http://bit.ly/Ethn_CDC	desired
race	race	Race of the host. Alaska Native American Indian Asian Black or African American Native Hawaiian or Other Pacific Islander White See https://www.census.gov/topics/population/race/about.html	desired
host body-mass index	host_body_mass_index	Body mass index, calculated as weight/(height)squared	desired
menstrual status	menstrual_status	If applicable (studies on female urobiome), indicate either: - Pre-menarche (optional, specify Tanner stage 1-5) - Menstruating - Pregnant - Postpartum (up to 1 year after delivery) - Post-menopausal	desired
supplemental hormone	suppl_hormone	Any supplemental hormone delivered in any routes. If possible, specify the route e.g. oral, transdermal, vaginal, etc.
last menstrual period	lmp	The date of the last menstrual period (if menstruating)	desired
contraception	contraception	Use of any oral contraceptives, other hormonal, non-hormonal/barrier or none. Suggested ontology: systemized nomenclature of medicine (SNOMED) http://bioportal.bioontology.org/ontologies/SNOMEDCT	desired
recent antibiotic usage	recent_abx	Antibiotic usage in the prior 3 months. If yes, indicate if possible the date of the last dose	desired
recent surgery	recent_surgery	Recent surgery performed in the prior 3 months, if yes specify.	desired
prior genitourinary surgeries	gu_surgery	Prior genitourinary surgeries, if yes specify.	desired
implanted material in the genitourinary system	gu_implant	Any permanent implanted material in the genitourinary system such as mesh, if yes specify.	desired
diabetes	diabetes	Diabetes status (diabetes, prediabetes, impaired fasting glucose, impaired glucose tolerance), suggested ontology: HPO https://hpo.jax.org/app/browse/search?q=diabetes&navFilter=all	desired
relevant medical comorbidities	comorbidities	Relevant medical comorbidities, suggested ontology: HPO https://hpo.jax.org/	desired
Steroids or immunosuppressant medications	immunosuppressant_med	Use of steroids or immunosuppressant medication; if yes, specify type and duration of usage. suggested chemical list PubChem Chemical Identifier (PubChem CID, https://pubchem.ncbi.nlm.nih.gov/)	desired
genitourinary anatomic abnormalities	gu_abnormal	Any relevant phenotypical abnormalities related to the genitourinary system, suggested ontology: HPO https://hpo.jax.org	desired
recurrent genitourinary infections	gu_recurrent_infection	Any recurrent vaginal and/or urinary infections.	desired
recent genitourinary instrumentation	gu_instrumentation	Any catheterization, cystoscopy, urodynamic studies, genitourinary surgery within the last 30 days.	desired
birth details	birth_details	If the host is in less year of age, indicate delivery detail such as: -Gestational age -Mode of delivery -NICU stay (if applicable) -Method of feeding	desired
urine pH	urine_ph	pH as reported on urine dipstick testing or urinalysis	desired
urine specific gravity	urine_spec_grav	Specific gravity from urine dipstick testing or urinalysis Reference values range between 1.003 to 1.030 (from LOINC)	desired
urine leukocyte esterase (LE) or White Blood Cell (WBC)	urine_leuk	Presence/value of leukocyte esterase or white blood cells from urine dipstick testing or urinalysis	desired
urine blood or red blood cells (RBC)	urine_blood	Presence/value of blood or red blood cells from urine dipstick testing or urinalysis	desired
urine collection method	urine_collect_method	Method of collection: - voided, - catheter (specify type), - urine collection device (Peezy), - suprapubic aspirate, suggested to use systemized nomenclature of medicine (SNOMED) http://bioportal.bioontology.org/ontologies/SNOMEDCT	required
month or season of urine collection	month_collected	Month or season based on geography (i.e. fall, winter, spring, summer) when urine was collected	desired
geographic location (country and/or sea,region)	geo_loc_name	The geographical origin of the sample as defined by the country or sea name followed by specific region name. Country or sea names should be chosen from the INSDC country list (http://insdc.org/country.html), or the GAZ ontology (v 1.512) (http://purl.bioontology.org/ontology/GAZ)	required
geographic location (latitude and longitude)	lat_lon	The geographical origin of the sample as defined by latitude and longitude. The values should be reported in decimal degrees and in WGS84 system	required
host diet	host_diet	Type of diet depending on the host, for animals omnivore, herbivore etc., for humans high-fat, meditteranean etc.; can include multiple diet types	desired
sexual activity	sexual_activity	Presence of sexual activity; suggest to include last date of intercourse	desired
collection date	collection_date	The date on which the sample was collected; date/time ranges are supported by providing two dates from among the supported value formats, delimited by a forward-slash character; collection times are supported by adding "T", then the hour and minute after the date, and must be in Coordinated Universal Time (UTC), otherwise known as "Zulu Time" (Z); supported formats include "DD-Mmm-YYYY", "Mmm-YYY…	required
time interval between sample collection and freezing	samp_freeze_interval	The time interval between sample collection and sample freezing for storage	required
sample storage duration	samp_store_dur	The duration for which sample was stored	required
sample storage temperature	samp_store_temp	The temperature at which sample was stored, e.g. -80 degree Celsius	required
preservative	samp_preservative	Indicate if any preservative or nucleic acid protectant was used, and specify agent	required
DNA extraction	dna_extraction	The DNA extraction method or kit used	required
sample dna concentration	samp_dna_conc	DNA concentration of sample after dna extraction prior to pooling. Typically measured with nanodrop or Qubit	desired
sample volume or weight for DNA extraction	samp_vol_we_dna_ext	Volume (ml), weight (g) of processed sample, or surface area swabbed from sample for DNA extraction	desired
sequencing technology used	seq_method	The sequencing method used; e.g. Sanger, pyrosequencing, ABI-solid	required
sample handling protocol	samp_protocol	Any additional details of sample handling and processing	desired

## Sheet: List_References
sample_name	host_age	host_sex	host_gender_identitiy	ethnicity	race	host_body_mass_index	menstrual_status	suppl_hormone	lmp	contraception	recent_abx	recent_surgery	gu_surgery	gu_implant	diabetes	comorbidities	immunosuppressant_med	gu_abnormal	gu_recurrent_infection	gu_instrumentation	birth_details	urine_ph	urine_spec_grav	urine_leuk	urine_blood	urine_collect_method	month_collected	geo_loc_name	lat_lon	host_diet	sexual_activity	collection_date	samp_freeze_interval	samp_store_dur	samp_store_temp	samp_preservative	dna_extraction	samp_dna_conc	samp_vol_we_dna_ext	seq_method	samp_protocol	description
		Female	Woman	Afro-Caribbean	American Indian or Alaska Native		non-applicable								diabetes											Catheter				Standard Diet (NCIT:C165169)					-80					ABI solid
		Male	Man	Afro-Caucasian	Asian		Pre-menarche								prediabetes											Void				BRAT Diet (NCIT:C125606)					-20					Pyrosequencing
			Gender nonconforming	Australian aborigine	Black or African American		Menstruating								impaired fasting glucose											Urethral Swab				Gluten Free Diet (NCIT:C157866)					4					Sanger
			Trans man	Amerind	Native Hawaiian or Other Pacific Islander		Pregnant								impaired glucose toleranc											Suprapubic Aspirate				Ketogenic Diet (NCIT:C173168)					25					Illumina HiSeq
			Trans woman	Arabs	White		Postpartum								no											Biopsy Section				Low FODMAP Diet (NCIT:C157910)										Illumina MiSeq
			Other	Armenians	Multiracial		Post-menopausal																			Urine collection device (specify)				Low Fat, High Fiber Diet NCIT:C16164)										Nanopore
				Asian ethnic group																										Methionine-Restricted Diet (NCIT:C154555)										GenapSys
				Austrians
				Basques
				Belgians
				Black - ethnic group
				Bulgarian
				Canadian
				Caucasian
				Cook Island Maori
				Czech
				Dutch
				Egyptians
				English
				Estonians
				Ethnic group unknown
				European
				Finns
				Flathead
				French
				Georgians
				Germans
				Greeks
				Gypsies
				Hungarian
				Icelanders
				Italians
				Melanesian
				Mixed ethnic census group
				Mongol
				New Zealand ethnic groups
				New Zealand European
				New Zealand Maori
				Niuean
				Oceanian
				Oriental Jews
				Other European in New Zealand
				Poles
				Portuguese
				Roma
				Romanian
				Russians
				Scandinavian
				Serbs
				Slovak
				South Asian
				South East Asian
				Spaniards
				Swiss
				Syrians
				Tokelauan
				Tristan da Cunhans
				Ukrainian
				Welsh
				White - ethnic group
